# Supplementary material for: Spiradiclis tubiflora (Rubiaceae), a new cave-dwelling species from southern China
Source: PhytoKeys. 2019 Aug 29;130:217–24. doi: 10.3897/phytokeys.130.34625 (PMC6728394; doi:10.3897/phytokeys.130.34625)
Supplement: XML Treatment for Spiradiclis tubiflora [file phytokeys.130.34625-treatment1.xml]

<!DOCTYPE tp:taxon-treatment
  PUBLIC "-//TaxonX//DTD Taxonomic Treatment Publishing DTD v0 20100105//EN" "tax-treatment-NSO.dtd">
<tp:taxon-treatment xmlns:tp="http://www.plazi.org/taxpub"><tp:treatment-meta><kwd-group><label>Taxon classification</label><kwd><named-content xmlns:xlink="http://www.w3.org/1999/xlink" content-type="kingdom">Plantae</named-content></kwd><kwd><named-content xmlns:xlink="http://www.w3.org/1999/xlink" content-type="order">Gentianales</named-content></kwd><kwd><named-content xmlns:xlink="http://www.w3.org/1999/xlink" content-type="family">Rubiaceae</named-content></kwd></kwd-group><mixed-citation publication-type="journal"><person-group><name><surname>Wu</surname><given-names>Lei</given-names></name><name><surname>Wang</surname><given-names>Bing-Mou</given-names></name><name><surname>Pan</surname><given-names>Bo</given-names></name><name><surname>Yu</surname><given-names>Xun-Lin</given-names></name></person-group><article-title><italic><tp:taxon-name><tp:taxon-name-part taxon-name-part-type="genus" reg="Spiradiclis">Spiradiclis</tp:taxon-name-part> <tp:taxon-name-part taxon-name-part-type="species" reg="tubiflora">tubiflora</tp:taxon-name-part></tp:taxon-name></italic> (<tp:taxon-name><tp:taxon-name-part taxon-name-part-type="family">Rubiaceae</tp:taxon-name-part></tp:taxon-name>), a new cave-dwelling species from southern China</article-title><source>PhytoKeys</source><day>29</day><month>8</month><year>2019</year><volume>130</volume><fpage>217</fpage><lpage>224</lpage><pub-id pub-id-type="doi">10.3897/phytokeys.130.34625</pub-id></mixed-citation></tp:treatment-meta><tp:nomenclature><tp:taxon-name><object-id xmlns:xlink="http://www.w3.org/1999/xlink" content-type="arpha" xlink:type="simple">81839A35C8B25FB2830FDE3A39D30E51</object-id>
            <tp:taxon-name-part taxon-name-part-type="genus" reg="Spiradiclis">Spiradiclis</tp:taxon-name-part>
            <tp:taxon-name-part taxon-name-part-type="species" reg="tubiflora">tubiflora</tp:taxon-name-part>
            <object-id xmlns:xlink="http://www.w3.org/1999/xlink" content-type="ipni" xlink:type="simple">urn:lsid:ipni.org:names:60479355-2</object-id>
          </tp:taxon-name><tp:taxon-authority>L.Wu, B.M.Wang &amp; B.Pan</tp:taxon-authority><tp:taxon-status xmlns:xlink="http://www.w3.org/1999/xlink" xlink:type="simple">sp. nov.</tp:taxon-status><xref ref-type="fig" rid="F1">Figs 1</xref><xref ref-type="fig" rid="F2">, 2A–I</xref></tp:nomenclature><tp:treatment-sec sec-type="diagnosis" id="SECID0E4MAC"><title>Diagnosis.</title><p>This species is similar to <italic><tp:taxon-name><tp:taxon-name-part taxon-name-part-type="genus" reg="Spiradiclis">Spiradiclis</tp:taxon-name-part> <tp:taxon-name-part taxon-name-part-type="species" reg="glandulosa">glandulosa</tp:taxon-name-part></tp:taxon-name></italic> and <italic><tp:taxon-name><tp:taxon-name-part taxon-name-part-type="genus" reg="Spiradiclis">S.</tp:taxon-name-part> <tp:taxon-name-part taxon-name-part-type="species" reg="umbelliformis">umbelliformis</tp:taxon-name-part></tp:taxon-name></italic> by having procumbent to creeping habit. It is, however, easily distinguished from the latter two by its linear stipule, short peduncle and tubular-funnelform corolla with distinctively enlarged tube.</p></tp:treatment-sec><tp:treatment-sec sec-type="material" id="SECID0EZNAC"><title>Type.</title><p>China. guangdong: Yingde city, Jiulong town, on the wall near the mouth of a karst cave, 460 m alt., <named-content xmlns:xlink="http://www.w3.org/1999/xlink" content-type="dwc:verbatimCoordinates" xlink:type="simple"><named-content content-type="geo-json" specific-use="{&#34;type&#34;:&#34;Point&#34;,&#34;coordinates&#34;:[112.600000,24.283333]}" id="NCID0ECOAC" xlink:type="simple">24°17'N, 112°36'E</named-content></named-content>, 18 Oct 2016 (flower), B. Pan GXIBPB2016023 (holotype: IBK!; isotype: CSFI!)</p></tp:treatment-sec><tp:treatment-sec sec-type="description" id="SECID0EGOAC"><title>Description.</title><p>Herbs to 5 cm in height, perennial, procumbent to creeping; stems glabrous or subglabrous. Petiole 0.3–1.8 cm, sparsely pubescent; leaf blade drying papery, adaxially green, abaxially pale, ovate to elliptic, 4.5–25.5 × 4.0–14.5 mm, both surfaces pubescent, abaxially with densely yellow glandule-like spots, base rounded to obtuse, sometimes decurrent, apex acute to rounded; secondary veins 3–5 pairs; stipules usually caduceus, pubescent, narrowly linear, 3–5 mm long. Inflorescences cymose, umbelliform to subcapitate, 2–5-flowered; peduncles 1.2–1.5 cm long, densely pubescent; bracts subulate, densely pubescent, 1.8–3.0 mm long; pedicels 1.5–2.0 mm long. Calyx densely pubescent; hypanthium portion subglobose, 1.4–1.6 mm long; lobes triangular, 1.4–1.6 mm long. Corolla white, tubular-funnelform, subglabrous outside; tube 14–16 mm long, ca. 2 mm in diameter at the base, while 3.8–4.5 mm in diameter at the middle of corolla tube, inside densely pubescent near base; lobes ovate to ovate-triangular, 3.5–4.5 × 2.5–3.0 mm. Stamens 5, inserted at the middle of corolla tube; filaments 0.5–1.5 mm long; anthers dorsifixed, linear. Ovary 2-celled, ovules numerous in each cell on peltate axile placentas, attached to the middle of the septum; stigmas 2-lobed, appearing near the throat of corolla tube. Capsules subglobose, ca. 2 mm in diam., densely pubescent, valves 4. Seeds many, dark brown, granular, 0.22–0.28 mm long.</p></tp:treatment-sec><tp:treatment-sec sec-type="distribution" id="SECID0ELOAC"><title>Distribution and ecology.</title><p>The new species is only known from the type locality. Plants on the wall or large stones inside or at the mouth of the cave, usually wet and covered with calcareous soil. Flowering from August to October, occasional few individuals in March to May, fruiting from September to December.</p></tp:treatment-sec><tp:treatment-sec sec-type="etymology" id="SECID0EQOAC"><title>Etymology.</title><p>The specific epithet refers to the corolla shape of the new species. The Chinese name is given as “cu-tong-luo-xu-cao (粗筒螺序草)”.</p></tp:treatment-sec><tp:treatment-sec sec-type="Preliminary conservation status" id="SECID0EVOAC"><title>Preliminary conservation status.</title><p>Up to now, only one population with 360 individuals have been found in the type locality. Although five field investigations have been carried out in the surrounding area of the type locality in the past five years since the new species was discovered, no additional populations have been found. The individuals are occurring in places with thick calcareous soil and thriving in low-light conditions. Karst caves are known for their spectacular landscape and nature which attract tourists. Many karst caves in China played an important role in stimulating the local economy and were exploited for tourism. The cave where the new species occurred has not been spared and the cement road has been built directly leading into the cave, despite this cave being located far away from human settlements. According to the <xref ref-type="bibr" rid="B9">IUCN (2016)</xref> Red List Categories and Criteria, <italic><tp:taxon-name><tp:taxon-name-part taxon-name-part-type="genus" reg="Spiradiclis">Spiradiclis</tp:taxon-name-part> <tp:taxon-name-part taxon-name-part-type="species" reg="tubiflora">tubiflora</tp:taxon-name-part></tp:taxon-name></italic> should be assigned as Critically Endangered (B2ab(iii,iv,v) &amp; D).</p></tp:treatment-sec><tp:treatment-sec sec-type="discussion" id="SECID0EKPAC"><title>Discussion.</title><p>The corolla character of <italic><tp:taxon-name><tp:taxon-name-part taxon-name-part-type="genus" reg="Spiradiclis">Spiradiclis</tp:taxon-name-part></tp:taxon-name></italic> shows great diversity (Fig. <xref ref-type="fig" rid="F2">2J–O</xref>). The corolla tube of the genus ranges from 2.5 to 24 mm (<xref ref-type="bibr" rid="B3">Chen and Taylor 2011</xref>), the corolla colour appears in white, pink or purple-reddish and the corolla shape varies from urceolate-tubular (<italic><tp:taxon-name><tp:taxon-name-part taxon-name-part-type="genus" reg="Spiradiclis">Spiradiclis</tp:taxon-name-part> <tp:taxon-name-part taxon-name-part-type="species" reg="longipedunculata">longipedunculata</tp:taxon-name-part></tp:taxon-name></italic> S. Y. Liu &amp; S. J. Wei, Fig. <xref ref-type="fig" rid="F2">2J</xref>), tubular (<italic><tp:taxon-name><tp:taxon-name-part taxon-name-part-type="genus" reg="Spiradiclis">S.</tp:taxon-name-part> <tp:taxon-name-part taxon-name-part-type="species" reg="malipoensis">malipoensis</tp:taxon-name-part></tp:taxon-name></italic> H. S. Lo, Fig. <xref ref-type="fig" rid="F2">2L</xref> and <italic><tp:taxon-name><tp:taxon-name-part taxon-name-part-type="genus" reg="Spiradiclis">S.</tp:taxon-name-part> <tp:taxon-name-part taxon-name-part-type="species" reg="baishaiensis">baishaiensis</tp:taxon-name-part></tp:taxon-name></italic> X. X. Chen &amp; W. L. Sha, Fig. <xref ref-type="fig" rid="F2">2M</xref>), funnelform (<italic><tp:taxon-name><tp:taxon-name-part taxon-name-part-type="genus" reg="Spiradiclis">S.</tp:taxon-name-part> <tp:taxon-name-part taxon-name-part-type="species" reg="fusca">fusca</tp:taxon-name-part></tp:taxon-name></italic> H. S. Lo, Fig. <xref ref-type="fig" rid="F2">2K</xref> and <italic><tp:taxon-name><tp:taxon-name-part taxon-name-part-type="genus" reg="Spiradiclis">S.</tp:taxon-name-part> <tp:taxon-name-part taxon-name-part-type="species" reg="glabra">glabra</tp:taxon-name-part></tp:taxon-name></italic> L. Wu &amp; Q. R. Liu, Fig. <xref ref-type="fig" rid="F2">2N</xref>) to salverform (<italic><tp:taxon-name><tp:taxon-name-part taxon-name-part-type="genus" reg="Spiradiclis">S.</tp:taxon-name-part> <tp:taxon-name-part taxon-name-part-type="species" reg="coccinea">coccinea</tp:taxon-name-part></tp:taxon-name></italic> H. S. Lo, Fig. <xref ref-type="fig" rid="F2">2O</xref>). Although the corolla shape of <italic><tp:taxon-name><tp:taxon-name-part taxon-name-part-type="genus" reg="Spiradiclis">Spiradiclis</tp:taxon-name-part> <tp:taxon-name-part taxon-name-part-type="species" reg="tubiflora">tubiflora</tp:taxon-name-part></tp:taxon-name></italic> is tubular-funnelform, its corolla tube enlarges distinctly from near the base to the throat of the corolla which currently is unique in all the known <italic><tp:taxon-name><tp:taxon-name-part taxon-name-part-type="genus" reg="Spiradiclis">Spiradiclis</tp:taxon-name-part></tp:taxon-name></italic> species (Fig. <xref ref-type="fig" rid="F2">2D, E</xref>). <italic><tp:taxon-name><tp:taxon-name-part taxon-name-part-type="genus" reg="Spiradiclis">Spiradiclis</tp:taxon-name-part> <tp:taxon-name-part taxon-name-part-type="species" reg="tubiflora">tubiflora</tp:taxon-name-part></tp:taxon-name></italic> is morphologically most similar to <italic><tp:taxon-name><tp:taxon-name-part taxon-name-part-type="genus" reg="Spiradiclis">S.</tp:taxon-name-part> <tp:taxon-name-part taxon-name-part-type="species" reg="glandulosa">glandulosa</tp:taxon-name-part></tp:taxon-name></italic> L. Wu &amp; Q. R. Liu and <italic><tp:taxon-name><tp:taxon-name-part taxon-name-part-type="genus" reg="Spiradiclis">S.</tp:taxon-name-part> <tp:taxon-name-part taxon-name-part-type="species" reg="umbelliformis">umbelliformis</tp:taxon-name-part></tp:taxon-name></italic> H. S. Lo by having procumbent to creeping habit, but it can be distinguished from the latter two species (Table <xref ref-type="table" rid="T1">1</xref>). According to <xref ref-type="bibr" rid="B11">Lo (1998)</xref>, this new species belongs to subg. <tp:taxon-name><tp:taxon-name-part taxon-name-part-type="genus" reg="Spiradiclis"/><tp:taxon-name-part taxon-name-part-type="subgenus" reg="Sinospiradiclis">Sinospiradiclis</tp:taxon-name-part></tp:taxon-name> on the basis of its subglobose capsules with four untwisted valves (Figs <xref ref-type="fig" rid="F1">1E–G</xref>, <xref ref-type="fig" rid="F2">2G–I</xref>).</p><fig id="F2" position="float" orientation="portrait"><object-id xmlns:xlink="http://www.w3.org/1999/xlink" content-type="doi" xlink:type="simple">10.3897/phytokeys.130.34625.figure2</object-id><object-id xmlns:xlink="http://www.w3.org/1999/xlink" content-type="arpha" xlink:type="simple">78C3BD3362AC5DBE8A9872029FBF054C</object-id><label>Figure 2.</label><caption><p><italic><tp:taxon-name><tp:taxon-name-part taxon-name-part-type="genus" reg="Spiradiclis">Spiradiclis</tp:taxon-name-part> <tp:taxon-name-part taxon-name-part-type="species" reg="tubiflora">tubiflora</tp:taxon-name-part></tp:taxon-name></italic>. <bold>A</bold> Habitat (the arrow shows the place of growth) <bold>B</bold> Habit <bold>C</bold> Stipule <bold>D</bold> Inflorescence, lateral view <bold>E</bold> Flower, lateral view <bold>F</bold> Corolla opened to show floral parts <bold>G</bold> Capsules, frontal view <bold>H</bold> Capsules, lateral view <bold>I</bold> Matured capsules with four valves. Flowers of selected <tp:taxon-name><tp:taxon-name-part taxon-name-part-type="genus" reg="Spiradiclis">Spiradiclis</tp:taxon-name-part></tp:taxon-name> species, lateral views: <bold>J</bold><italic><tp:taxon-name><tp:taxon-name-part taxon-name-part-type="genus" reg="Spiradiclis">S.</tp:taxon-name-part> <tp:taxon-name-part taxon-name-part-type="species" reg="longipedunculata">longipedunculata</tp:taxon-name-part></tp:taxon-name></italic><bold>K</bold><italic><tp:taxon-name><tp:taxon-name-part taxon-name-part-type="genus" reg="Spiradiclis">S.</tp:taxon-name-part> <tp:taxon-name-part taxon-name-part-type="species" reg="fusca">fusca</tp:taxon-name-part></tp:taxon-name></italic><bold>L</bold><italic><tp:taxon-name><tp:taxon-name-part taxon-name-part-type="genus" reg="Spiradiclis">S.</tp:taxon-name-part> <tp:taxon-name-part taxon-name-part-type="species" reg="malipoensis">malipoensis</tp:taxon-name-part></tp:taxon-name></italic><bold>M</bold><italic><tp:taxon-name><tp:taxon-name-part taxon-name-part-type="genus" reg="Spiradiclis">S.</tp:taxon-name-part> <tp:taxon-name-part taxon-name-part-type="species" reg="baishaiensis">baishaiensis</tp:taxon-name-part></tp:taxon-name></italic><bold>N</bold><italic><tp:taxon-name><tp:taxon-name-part taxon-name-part-type="genus" reg="Spiradiclis">S.</tp:taxon-name-part> <tp:taxon-name-part taxon-name-part-type="species" reg="glabra">glabra</tp:taxon-name-part></tp:taxon-name></italic><bold>O</bold><italic><tp:taxon-name><tp:taxon-name-part taxon-name-part-type="genus" reg="Spiradiclis">S.</tp:taxon-name-part> <tp:taxon-name-part taxon-name-part-type="species" reg="coccinea">coccinea</tp:taxon-name-part></tp:taxon-name></italic>. Scale bars: 1 cm (<bold>B, D, E, F, K, L, M, N, O</bold>); 3 mm (<bold>C, G, H, I, J</bold>). Photos by Bo Pan, Jing Liu and Lei Wu.</p></caption><graphic xmlns:xlink="http://www.w3.org/1999/xlink" xlink:href="phytokeys-130-217-g002.jpg" position="float" orientation="portrait" xlink:type="simple" id="oo_327964.jpg"><uri content-type="original_file" xlink:type="simple">https://binary.pensoft.net/fig/327964</uri></graphic></fig><p>Based on our field investigations of <italic><tp:taxon-name><tp:taxon-name-part taxon-name-part-type="genus" reg="Spiradiclis">Spiradiclis</tp:taxon-name-part></tp:taxon-name></italic> in China and careful studies of relevant literature and specimens, about 94% of the known <italic><tp:taxon-name><tp:taxon-name-part taxon-name-part-type="genus" reg="Spiradiclis">Spiradiclis</tp:taxon-name-part></tp:taxon-name></italic> species are confirmed to be distylous plant, of which more than 30 species have been observed with both long- and short-styled flowers in the same population. It is known that being distylous is a unique phenotype in plants to ensure reproduction by avoiding self-pollination and to increase male fitness and outcrossing rates by reducing sexual interference between male and female functions (<xref ref-type="bibr" rid="B22">Watanabe et al. 2017</xref>). In this study, however, all the individuals with observed flowers are with stamens inserted at the middle of the corolla tube and stigmas located near the throat of the corolla tube, this being the long-styled form. This phenomenon could be interpreted from two aspects currently: 1) both styled flowers are present in the population but only few individuals are short-styled rather than long-styled and they could be overlooked during the investigations; 2) this population is a monomorphic population with all individuals having long-styled flowers which is not rare and was reported from other groups such as <italic><tp:taxon-name><tp:taxon-name-part taxon-name-part-type="genus" reg="Eichhornia">Eichhornia</tp:taxon-name-part></tp:taxon-name></italic> Kunth and <italic><tp:taxon-name><tp:taxon-name-part taxon-name-part-type="genus" reg="Luculia">Luculia</tp:taxon-name-part></tp:taxon-name></italic> Sweet (<xref ref-type="bibr" rid="B1">Barrett 1989</xref>, <xref ref-type="bibr" rid="B31">Zhou and Wang 2009</xref>). Further studies on the reproductive and pollination biology of the new species are needed.</p></tp:treatment-sec><tp:treatment-sec sec-type="material" id="SECID0EWKAE"><title>Specimens examined</title><p><bold>(Paratypes). CHINA. Guangdong</bold>: the type locality, 27 Nov 2016 (fruit), L. Wu &amp; B. M. Wang 5610 (CSFI!), 13 Oct 2017, L. Wu &amp; B. M. Wang 6236 (CSFI!).</p><table-wrap id="T1" position="float" orientation="portrait"><label>Table 1.</label><caption><p>Morphological comparison of <italic><tp:taxon-name><tp:taxon-name-part taxon-name-part-type="genus" reg="Spiradiclis">Spiradiclis</tp:taxon-name-part> <tp:taxon-name-part taxon-name-part-type="species" reg="tubiflora">tubiflora</tp:taxon-name-part></tp:taxon-name></italic>, <italic><tp:taxon-name><tp:taxon-name-part taxon-name-part-type="genus" reg="Spiradiclis">S.</tp:taxon-name-part> <tp:taxon-name-part taxon-name-part-type="species" reg="glandulosa">glandulosa</tp:taxon-name-part></tp:taxon-name></italic> and <italic><tp:taxon-name><tp:taxon-name-part taxon-name-part-type="genus" reg="Spiradiclis">S.</tp:taxon-name-part> <tp:taxon-name-part taxon-name-part-type="species" reg="umbelliformis">umbelliformis</tp:taxon-name-part></tp:taxon-name></italic>.</p></caption><table id="TID0EKAAG" rules="all"><tbody><tr><th rowspan="1" colspan="1"/><th rowspan="1" colspan="1">
                    <italic><tp:taxon-name><tp:taxon-name-part taxon-name-part-type="genus" reg="Spiradiclis">Spiradiclis</tp:taxon-name-part> <tp:taxon-name-part taxon-name-part-type="species" reg="tubiflora">tubiflora</tp:taxon-name-part></tp:taxon-name></italic>
                  </th><th rowspan="1" colspan="1">
                    <italic><tp:taxon-name><tp:taxon-name-part taxon-name-part-type="genus" reg="Spiradiclis">S.</tp:taxon-name-part> <tp:taxon-name-part taxon-name-part-type="species" reg="glandulosa">glandulosa</tp:taxon-name-part></tp:taxon-name></italic>
                  </th><th rowspan="1" colspan="1">
                    <italic><tp:taxon-name><tp:taxon-name-part taxon-name-part-type="genus" reg="Spiradiclis">S.</tp:taxon-name-part> <tp:taxon-name-part taxon-name-part-type="species" reg="umbelliformis">umbelliformis</tp:taxon-name-part></tp:taxon-name></italic>
                  </th></tr><tr><td rowspan="1" colspan="1">Stipule</td><td rowspan="1" colspan="1">narrowly linear, usually caduceus</td><td rowspan="1" colspan="1">deeply 2-parted, persistent</td><td rowspan="1" colspan="1">deeply 2-parted, persistent</td></tr><tr><td rowspan="1" colspan="1">Peduncle</td><td rowspan="1" colspan="1">1.2–1.5 cm long</td><td rowspan="1" colspan="1">2–5 cm long</td><td rowspan="1" colspan="1">2–7 cm long</td></tr><tr><td rowspan="1" colspan="1">Calyx lobe</td><td rowspan="1" colspan="1">triangular, 1.4–1.6 mm long</td><td rowspan="1" colspan="1">oblong-lanceolate, ca. 4–6 mm long</td><td rowspan="1" colspan="1">ovate-triangular, ca. 0.6 mm long</td></tr><tr><td rowspan="1" colspan="1">Corolla</td><td rowspan="1" colspan="1">tubular-funnelform</td><td rowspan="1" colspan="1">funnelform</td><td rowspan="1" colspan="1">funnelform to tubular-funnelform</td></tr><tr><td rowspan="1" colspan="1">Corolla tube</td><td rowspan="1" colspan="1">14–16 mm long, enlarged distinctly, 3.8–4.5 mm in diam. at middle</td><td rowspan="1" colspan="1">16–18 mm long, slender, ca. 1.8 mm in diam. at middle</td><td rowspan="1" colspan="1">17–18 mm long, slender, ca. 1.5 mm in diam. at middle</td></tr></tbody></table></table-wrap></tp:treatment-sec><tp:treatment-sec><!--Section generated to contain objects referenced in tp:taxon-treatment.--><fig id="F1" position="float" orientation="portrait"><object-id xmlns:xlink="http://www.w3.org/1999/xlink" content-type="doi" xlink:type="simple">10.3897/phytokeys.130.34625.figure1</object-id><object-id xmlns:xlink="http://www.w3.org/1999/xlink" content-type="arpha" xlink:type="simple">CDEE756FE78553D8900C1A9B4D2A274C</object-id><label>Figure 1.</label><caption><p><italic><tp:taxon-name><tp:taxon-name-part taxon-name-part-type="genus" reg="Spiradiclis">Spiradiclis</tp:taxon-name-part> <tp:taxon-name-part taxon-name-part-type="species" reg="tubiflora">tubiflora</tp:taxon-name-part></tp:taxon-name></italic>. <bold>A</bold> Habit <bold>B</bold> Enlarged leaf blade (adaxial) <bold>C</bold> Stipule <bold>D</bold> Style <bold>E</bold> Opened corolla <bold>F</bold> Infructescence, lateral view <bold>G</bold> Capsule before dehiscence <bold>H</bold> Matured capsules split into four valves. Scale bars: 1 cm (<bold>A, D, E</bold>); 3 mm (<bold>C, F–H</bold>). Drawn from the holotype by Zheng-Meng Yang.</p></caption><graphic xmlns:xlink="http://www.w3.org/1999/xlink" xlink:href="phytokeys-130-217-g001.jpg" position="float" orientation="portrait" xlink:type="simple" id="oo_327963.jpg"><uri content-type="original_file" xlink:type="simple">https://binary.pensoft.net/fig/327963</uri></graphic></fig></tp:treatment-sec><ref-list><ref id="B9"><mixed-citation xmlns:xlink="http://www.w3.org/1999/xlink" xlink:type="simple"><institution xlink:type="simple">IUCN</institution> (<year>2016</year>) Guidelines for Using the IUCN Red List Categories and Criteria. Version 12. Prepared by the Standards and Petitions Subcommittee. <ext-link xlink:type="simple" ext-link-type="uri" xlink:href="http://www.iucnredlist.org/documents/RedListGuidelines.pdf">http://www.iucnredlist.org/documents/RedListGuidelines.pdf</ext-link> [accessed: 18 March 2019]</mixed-citation></ref><ref id="B3"><mixed-citation xmlns:xlink="http://www.w3.org/1999/xlink" xlink:type="simple"><person-group><name name-style="western"><surname>Chen</surname><given-names>T</given-names></name><name name-style="western"><surname>Taylor</surname><given-names>CM</given-names></name></person-group> (<year>2011</year>) <article-title><tp:taxon-name><tp:taxon-name-part taxon-name-part-type="family">Rubiaceae</tp:taxon-name-part></tp:taxon-name>.</article-title> In: <person-group><name name-style="western"><surname>Wu</surname><given-names>ZY</given-names></name><name name-style="western"><surname>Hong</surname><given-names>DY</given-names></name><name name-style="western"><surname>Raven</surname><given-names>PH</given-names></name></person-group> (<role>Eds</role>) <issue-title>Flora of China.</issue-title><source>Vol. 19. Science Press, Beijing &amp; Missouri Botanical Garden Press, St. Louis</source>, <fpage>330</fpage>–<lpage>339</lpage>.</mixed-citation></ref><ref id="B11"><mixed-citation xmlns:xlink="http://www.w3.org/1999/xlink" xlink:type="simple"><person-group><name name-style="western"><surname>Lo</surname><given-names>HS</given-names></name></person-group> (<year>1998</year>) <article-title>Materials for Chinese <tp:taxon-name><tp:taxon-name-part taxon-name-part-type="family">Rubiaceae</tp:taxon-name-part></tp:taxon-name> (IV).</article-title><source>Bulletin of Botanical Research</source><volume>18</volume>: <fpage>275</fpage>–<lpage>283</lpage>. [In Chinese]</mixed-citation></ref><ref id="B22"><mixed-citation xmlns:xlink="http://www.w3.org/1999/xlink" xlink:type="simple"><person-group><name name-style="western"><surname>Watanabe</surname><given-names>K</given-names></name><name name-style="western"><surname>Kato</surname><given-names>H</given-names></name><name name-style="western"><surname>Kuraya</surname><given-names>E</given-names></name><name name-style="western"><surname>Sugawara</surname><given-names>T</given-names></name></person-group> (<year>2017</year>) <article-title>Pollination and reproduction of <italic><tp:taxon-name><tp:taxon-name-part taxon-name-part-type="genus">Psychotria</tp:taxon-name-part> <tp:taxon-name-part taxon-name-part-type="species">homalosperma</tp:taxon-name-part></tp:taxon-name></italic>, an endangered distylous tree endemic to the oceanic Bonin (Ogasawara) Islands, Japan.</article-title><source>Plant Species Biology</source><volume>33</volume>(<issue>1</issue>): <fpage>16</fpage>–<lpage>27</lpage>. <ext-link xlink:type="simple" ext-link-type="doi" xlink:href="10.1111/1442-1984.12183">https://doi.org/10.1111/1442-1984.12183</ext-link></mixed-citation></ref><ref id="B1"><mixed-citation xmlns:xlink="http://www.w3.org/1999/xlink" xlink:type="simple"><person-group><name name-style="western"><surname>Barrett</surname><given-names>SCH</given-names></name></person-group> (<year>1989</year>) <article-title>Waterweed invasions.</article-title><source>Scientific American</source><volume>261</volume>(<issue>4</issue>): <fpage>90</fpage>–<lpage>97</lpage>. <ext-link xlink:type="simple" ext-link-type="doi" xlink:href="10.1038/scientificamerican1089-90">https://doi.org/10.1038/scientificamerican1089-90</ext-link></mixed-citation></ref><ref id="B31"><mixed-citation xmlns:xlink="http://www.w3.org/1999/xlink" xlink:type="simple"><person-group><name name-style="western"><surname>Zhou</surname><given-names>W</given-names></name><name name-style="western"><surname>Wang</surname><given-names>H</given-names></name></person-group> (<year>2009</year>) <article-title>Heterostyly in angiosperms and its evolutionary significance.</article-title><source>Zhiwu Xuebao</source><volume>44</volume>: <fpage>742</fpage>–<lpage>751</lpage>. [In Chinese]</mixed-citation></ref></ref-list></tp:taxon-treatment>
